# Supplementary material for: Measurement of Fitness and Predatory Ability of Four Predatory Mite Species in Tibetan Plateau under Laboratory Conditions
Source: Insects. 2024 Feb 6;15(2):119. doi: 10.3390/insects15020119 (PMC10889832; doi:10.3390/insects15020119)
Supplement: Supplementary file 1 [file insects-15-00119-s001.zip]

Archive with 1 entries (1 files):
- insects-2794768-supplementary.pdf
